# Supplementary material for: Secondary metabolite production and the safety of industrially important members of the Bacillus subtilis group
Source: FEMS Microbiol Rev. 2018 Jul 19;42(6):721–38. doi: 10.1093/femsre/fuy028 (PMC6199538; doi:10.1093/femsre/fuy028)
Supplement: Supplement Tables [file fuy028_supplement_tables.zip]

Archive with 2 entries (2 files):
- Table 1Sv3.xlsx
- Table 2Sv3.xlsx
