# Supplementary material for: Secondary metabolite production and the safety of industrially important members of the Bacillus subtilis group
Source: FEMS Microbiol Rev. 2018 Jul 19;42(6):721–38. doi: 10.1093/femsre/fuy028 (PMC6199538; doi:10.1093/femsre/fuy028)
Supplement: Supplement Tables [file fuy028_supplement_tables.zip › Table 1Sv3.xlsx]

## Sheet: Sheet1
Strain	NCBI reference	Surfactin	Plipastatin/ Fengycin	Bacillibactin	Bacilysin	Locillomycin	Xenocoumacin	Pelgipeptin	Tridecaptin	Iturin	Bacillaene	Macrolactin	Difficidin	Kalimantacin/ Batumin
Bacillus subtilis subsp. subtilis str. 168	NC_000964.3	1	1	1	1	0	0	0	0	0	1	0	0	0
Bacillus subtilis subsp. spizizenii str. W23	NC_014479.1	1	1	1	0	0	0	0	0	0	1	0	0	0
Bacillus subtilis BSn5	NC_014976.1	1	1	1	1	0	0	0	0	0	1	0	0	0
Bacillus subtilis subsp. natto BEST195	NC_017196.2	1	1	1	1	0	0	0	0	0	1	0	0	0
Bacillus subtilis subsp. spizizenii TU-B-10	NC_016047.1	1	1	1	1	0	0	0	0	0	1	0	0	0
Bacillus subtilis subsp. subtilis RO-NN-1	NC_017195.1	1	1	1	1	0	0	0	0	0	1	0	0	0
Bacillus subtilis QB928	NC_018520	1	1	1	1	0	0	0	0	0	1	0	0	0
Bacillus subtilis subsp. subtilis str. BSP1	NC_019896.1	1	1	1	1	0	0	0	0	0	1	0	0	0
Bacillus subtilis XF-1	NC_020244.1	1	1	1	1	0	0	0	0	0	1	0	0	0
Bacillus subtilis subsp. subtilis 6051-HGW	NC_020507.1	1	1	1	1	0	0	0	0	0	1	0	0	0
Bacillus subtilis subsp. subtilis str. BAB-1	NC_020832.1	1	1	1	1	0	0	0	0	0	1	0	0	0
Bacillus subtilis PY79	NC_022898.1	1	1	1	1	0	0	0	0	0	1	0	0	0
Bacillus subtilis BEST7003	NZ_AP012496.1	1	1	1	1	0	0	0	0	0	1	0	0	0
Bacillus subtilis subsp. subtilis str. JH642 substr. AG174	NZ_CP007800.1	1	1	1	1	0	0	0	0	0	1	0	0	0
Bacillus subtilis subsp. subtilis str. AG1839	NZ_CP008698.1	1	1	1	1	0	0	0	0	0	1	0	0	0
Bacillus subtilis subsp. subtilis str. OH 131.1	NZ_CP007409.1	1	1	1	1	0	0	0	0	0	1	0	0	0
Bacillus subtilis TO-A	NZ_CP005997.1	1	1	1	1	0	0	0	0	0	1	0	0	0
Bacillus subtilis strain ATCC 13952	NZ_CP009748.1	1	1	1	1	0	0	0	0	0	1	0	0	0
Bacillus subtilis strain ATCC 19217	NZ_CP009749.1	1	1	1	1	0	0	0	0	0	1	1	1	1
Bacillus subtilis strain Bs-916	NZ_CP009611.1	1	1	1	1	1	0	0	0	0	1	1	1	0
Bacillus subtilis strain SG6	NZ_CP009796.1	1	1	1	1	0	0	0	0	0	1	0	0	0
Bacillus subtilis subsp. subtilis str. 168	NZ_CP010052.1	1	1	1	1	0	0	0	0	0	1	0	0	0
Bacillus subtilis strain PS832	NZ_CP010053.1	1	1	1	1	0	0	0	0	0	1	0	0	0
Bacillus subtilis subsp. subtilis strain 3NA	NZ_CP010314.1	1	1	1	1	0	0	0	0	0	1	0	0	0
Bacillus subtilis BS49Ch	NZ_LN649259.1	1	1	1	1	0	0	0	0	0	1	0	0	0
Bacillus subtilis KCTC 1028	NZ_CP011115.1	1	1	1	1	0	0	0	0	0	1	0	0	0
Bacillus subtilis HJ5	NZ_CP007173.1	1	1	1	1	0	0	0	0	0	1	0	0	0
Bacillus subtilis strain UD1022	NZ_CP011534.1	1	1	1	1	0	0	0	0	0	1	0	0	0
Bacillus subtilis strain TO-A JPC	NZ_CP011882.1	1	1	1	1	0	0	0	0	0	1	0	0	0
Bacillus subtilis subsp. subtilis strain BSD-2	NZ_CP013654.1	1	1	1	1	0	0	0	0	0	1	0	0	0
Bacillus subtilis subsp. inaquosorum strain DE111	NZ_CP013984.1	0	0	0	1	0	0	0	0	0	0	0	0	0
Bacillus subtilis subsp. subtilis strain CU1050	NZ_CP014166.1	1	1	1	1	0	0	0	0	0	1	0	0	0
Bacillus subtilis subsp. natto strain CGMCC 2108	NZ_CP014471	1	1	1	1	0	0	0	0	0	0	0	0	0
Bacillus subtilis subsp. globigii strain ATCC 49760	NZ_CP014840.1	1	1	1	0	0	0	0	0	0	1	0	0	0
Bacillus subtilis strain SZMC 6179J	NZ_CP015004.1	1	1	1	1	0	0	0	0	0	1	0	0	0
Bacillus subtilis subsp. subtilis strain delta6	NZ_CP015975.1	1	1	1	1	0	0	0	0	0	0	0	0	0
Bacillus subtilis subsp. subtilis strain KCTC 3135	NZ_CP015375.1	1	0	1	1	0	0	0	0	0	0	0	0	0
Bacillus subtilis subsp. subtilis strain 168G	NZ_CP016852.1	1	1	1	1	0	0	0	0	0	1	0	0	0
Bacillus subtilis strain HJ0-6	NZ_CP016894.1	1	1	1	1	0	0	0	0	0	1	0	0	0
Bacillus subtilis strain BS16045	NZ_CP017112.1	1	1	1	1	0	0	0	0	0	1	0	0	0
Bacillus subtilis strain BS38	NZ_CP017314.1	1	1	1	1	0	0	0	0	0	0	0	0	0
Bacillus subtilis strain HRBS-10TDI13	NZ_CP015222.1	1	1	1	1	0	0	0	0	0	0	0	0	0
Bacillus subtilis strain VV2	NZ_CP017676.1	1	1	1	1	0	0	0	0	0	1	0	0	0
Bacillus subtilis strain J-5	NZ_CP018295.1	1	1	1	1	0	0	0	0	0	1	1	1	0
Bacillus subtilis strain MJ01	NZ_CP018173.1	1	1	1	1	0	0	0	0	0	1	0	0	0
Bacillus subtilis strain KH2	NZ_CP018184.1	1	1	1	1	0	0	0	0	0	0	0	0	0
Bacillus subtilis strain 29R7-12	NZ_CP017763.1	1	1	1	1	0	0	0	0	0	0	0	0	0
Bacillus subtilis strain NCIB 3610	NZ_CP020102.1	1	1	1	1	0	0	0	0	0	1	0	0	0
Bacillus subtilis strain GQJK2	NZ_CP020367.1	1	1	1	1	0	0	0	0	0	1	0	0	0
Bacillus subtilis strain Bs-115	NZ_CP020722.1	1	1	1	1	0	0	0	0	0	0	0	0	0
Bacillus subtilis strain TLO3	NZ_CP021169.1	1	1	1	1	0	0	0	0	0	1	0	0	0
Bacillus subtilis strain CW14	NZ_CP016767.1	1	1	1	1	0	1	0	0	0	1	0	0	0
Bacillus subtilis subsp. subtilis strain SRCM101444	NZ_CP021498.1	1	1	1	1	0	0	0	0	0	0	0	0	0
Bacillus subtilis subsp. subtilis strain SRCM100757	NZ_CP021499.1	1	1	1	1	0	0	0	0	0	0	0	0	0
Bacillus subtilis subsp. subtilis strain SRCM100761	NZ_CP021889.1	1	1	1	1	0	0	0	0	0	0	0	0	0
Bacillus subtilis subsp. subtilis strain SRCM100333	NZ_CP021892.1	1	1	1	0	0	0	0	0	0	0	0	0	0
Bacillus subtilis subsp. subtilis strain SRCM101392	NZ_CP021921.1	1	1	1	1	0	0	1	0	0	1	0	0	0
Bacillus subtilis strain ge28	NZ_CP021903.1	1	1	1	1	0	0	0	0	0	1	0	0	0
Bacillus subtilis strain SX01705	NZ_CP022287.1	1	1	1	1	0	0	0	0	0	1	0	0	0
Bacillus subtilis strain DKU_NT_02	NZ_CP022890.1	1	1	1	1	0	0	0	0	0	0	0	0	0
Bacillus subtilis strain DKU_NT_03	NZ_CP022891.1	1	1	1	1	0	0	0	0	0	0	0	0	0
Bacillus subtilis strain TLO3	NZ_CP023257.1	1	1	1	1	0	0	0	1	0	0	0	0	0
Bacillus subtilis subsp. subtilis strain NCD-2	CP023755.1	1	1	1	1	0	0	0	0	0	1	0	0	0
Bacillus subtilis strain ATR2	NZ_CP018133.1	1	1	1	1	0	0	0	0	0	1	1	1	0
Bacillus subtilis BEST7613 DNA	AP012495.1	1	1	1	1	0	0	0	0	0	1	0	0	0
Bacillus subtilis subsp. spizizenii strain NRS 231	CP010434.1	1	1	1	0	0	0	0	0	0	1	0	0	0
Bacillus subtilis strain T30	CP011051.1	1	1	1	0	0	0	0	0	0	1	0	0	0
Bacillus subtilis subsp. subtilis strain D12-5	CP014858.1	1	1	1	1	0	0	0	0	0	1	0	0	0
	%	0.985294	0.970588	0.985294	0.926471	0.0147059	0.0147059	0.0147059	0.0147059	0	0.764706	0.0588235	0.0588235	0.0147059
Strain	NCBI reference	Surfactin	Plipastatin/ Fengycin	Bacillibactin	Bacilysin	Locillomycin	Xenocoumacin	Pelgipeptin	Tridecaptin	Iturin	Bacillaene	Macrolactin	Difficidin	Kalimantacin/ Batumin
Bacillus amyloliquefaciens DSM 7	NC_014551.1	1	1	1	1	0	0	0	0	1	1	0	0	0
Bacillus amyloliquefaciens TA208	NC_017188.1	1	1	1	1	0	0	0	0	1	1	0	0	0
Bacillus amyloliquefaciens LL3	NC_017190.1	1	1	1	1	0	0	0	0	1	1	0	0	0
Bacillus amyloliquefaciens XH7	NC_017191.1	1	1	1	1	0	0	0	0	1	1	0	0	0
Bacillus amyloliquefaciens IT-45	NC_020272.1	1	1	1	1	0	0	0	0	1	1	1	1	0
Bacillus amyloliquefaciens Y2	NC_017912.1	1	1	1	1	0	0	0	0	1	1	1	1	0
Bacillus amyloliquefaciens CC178	NC_022653.1	1	1	1	1	0	0	0	0	1	1	1	1	0
Bacillus amyloliquefaciens LFB112	NC_023073.1	1	1	1	1	0	0	0	0	1	1	1	1	0
Bacillus amyloliquefaciens L-His	NZ_CP010556.1	1	1	1	1	0	0	0	0	1	1	1	1	0
Bacillus amyloliquefaciens KHG19	NZ_CP007242.1	1	1	1	1	0	0	0	0	1	1	1	1	0
Bacillus amyloliquefaciens L-S60	NZ_CP011278.1	1	1	1	1	0	0	0	0	1	1	1	1	0
Bacillus amyloliquefaciens MBE1283	NZ_CP013727.1	1	1	1	1	0	0	0	0	1	1	1	1	0
Bacillus amyloliquefaciens S499	NZ_CP014700.1	1	1	1	1	0	0	0	0	1	1	1	1	0
Bacillus amyloliquefaciens UMAF6614	NZ_CP006960.1	1	1	1	1	0	0	0	0	1	1	1	1	0
Bacillus amyloliquefaciens B15	NZ_CP014783.1	1	1	1	1	0	0	0	0	1	1	1	1	0
Bacillus amyloliquefaciens RD7-7	NZ_CP016913.1	1	0	1	1	1	0	0	0	1	1	0	0	0
Bacillus amyloliquefaciens Y14	NZ_CP017953.1	1	1	1	1	0	0	0	0	1	1	1	1	0
Bacillus amyloliquefaciens LM2303	NZ_CP018152.1	1	1	1	1	0	0	0	0	1	1	1	1	0
Bacillus amyloliquefaciens WS-8	NZ_CP018200.1	1	1	1	1	0	0	0	0	1	1	1	1	0
Bacillus amyloliquefaciens SRCM101267	NZ_CP021505.1	1	1	1	1	0	0	0	0	1	1	0	0	0
Bacillus amyloliquefaciens MT45	NZ_CP011252.1	1	1	1	1	0	0	0	0	1	1	1	0	0
	%	1	0.952381	1	1	0.047619	0	0	0	1	1	0.714286	0.666667	0
Strain	NCBI reference	Surfactin	Plipastatin/ Fengycin	Bacillibactin	Bacilysin	Locillomycin	Xenocoumacin	Pelgipeptin	Tridecaptin	Iturin	Bacillaene	Macrolactin	Difficidin	Kalimantacin/ Batumin
Bacillus velezensis FZB42	NC_009725.1	1	1	1	1	0	0	0	0	1	1	1	1	0
Bacillus velezensis CAU B946	NC_016784.1	1	1	1	1	0	0	0	0	1	1	1	1	0
Bacillus velezensis YAU B9601-Y2	NC_017061.1	1	1	1	1	0	0	0	0	1	1	1	1	0
Bacillus velezensis AS43.3	NC_019842.1	1	1	1	1	0	0	0	0	1	1	1	1	0
Bacillus velezensis UCMB5036	NC_020410.1	1	1	1	1	0	0	0	0	1	1	1	1	0
Bacillus velezensis UCMB5033	NC_022075.1	1	1	1	1	1	0	0	0	1	1	1	1	0
Bacillus velezensis UCMB5113	NC_022081.1	1	1	1	1	1	0	0	0	1	1	1	1	0
Bacillus velezensis NAU-B3	NC_022530.1	1	1	1	1	0	0	0	0	1	1	1	1	0
Bacillus velezensis TrigoCor1448	NZ_CP007244.1	1	1	1	1	0	0	0	0	1	1	1	1	0
Bacillus velezensis SQR9	NZ_CP006890.1	1	1	1	1	0	0	0	0	1	1	1	1	1
Bacillus velezensis JS25R	NZ_CP009679.1	1	1	1	1	0	0	0	0	1	1	1	1	0
Bacillus velezensis NJN-6	NZ_CP007165.1	1	1	1	1	0	0	0	0	1	1	1	1	0
Bacillus velezensis JJ-D34	NZ_CP011346.1	1	1	1	1	0	0	0	0	1	1	1	1	0
Bacillus velezensis YJ11-1-4	NZ_CP011347.1	1	1	1	1	0	0	0	0	1	1	1	1	0
Bacillus velezensis G341	NZ_CP011686.1	1	1	1	1	0	0	0	0	1	1	1	1	0
Bacillus velezensis B25	NZ_LN999829.1	1	1	1	1	0	0	0	1	1	1	1	1	0
Bacillus velezensis S3-1	NZ_CP016371.1	1	1	1	1	0	0	0	0	1	1	1	1	0
Bacillus velezensis LS69	NZ_CP015911.1	1	1	1	1	0	0	0	0	1	1	1	1	0
Bacillus velezensis M75	NZ_CP016395.1	1	1	1	1	0	0	0	0	1	1	1	1	0
Bacillus velezensis D2-2	NZ_CP014990.1	1	1	1	1	0	0	0	0	1	1	1	1	0
Bacillus velezensis SYBC H47	NZ_CP017747.1	1	1	1	1	0	0	0	0	1	1	1	1	0
Bacillus velezensis 9912D	NZ_CP017775.1	1	1	1	1	0	0	0	0	1	1	1	1	0
Bacillus velezensis GH1-13	NZ_CP019040.1	1	1	1	1	0	0	0	0	1	1	1	1	0
Bacillus velezensis sx01604	NZ_CP018007.1	1	1	1	1	0	0	0	0	1	1	1	1	0
Bacillus velezensis JTYP2	NZ_CP020375.1	1	1	1	1	0	0	0	0	1	1	1	1	0
Bacillus velezensis 9D-6	NZ_CP020805.1	1	1	1	1	0	0	0	0	1	1	1	1	0
Bacillus velezensis CBMB205	NZ_CP011937.1	1	1	1	1	0	0	0	0	1	1	1	1	0
Bacillus velezensis ZL918	NZ_CP021338.1	1	1	1	1	0	0	0	0	1	1	1	1	1
Bacillus velezensis GQJK49	NZ_CP021495.1	1	1	1	1	0	0	0	0	1	1	1	1	0
Bacillus velezensis T20E-257	NZ_CP021976.1	1	1	1	1	0	0	0	0	1	1	1	1	0
Bacillus velezensis 157	NZ_CP022341.1	1	1	1	1	0	0	0	0	1	1	1	1	0
Bacillus velezensis TB1501	NZ_CP022531.1	1	1	1	1	0	0	0	0	1	1	1	1	0
Bacillus velezensis NJAU-Z9	NZ_CP022556.1	1	1	1	1	0	0	0	0	1	1	1	1	0
Bacillus velezensis SCDB 291	NZ_CP022654.2	1	1	1	1	1	0	0	0	1	1	1	1	0
Bacillus velezensis SCGB 1	NZ_CP023320.1	1	1	1	1	1	0	0	0	1	1	1	1	0
Bacillus velezensis SCGB 574	NZ_CP023431.1	1	1	1	1	0	0	0	0	1	1	1	1	0
Bacillus velezensis LABIM40	NZ_CP023748.1	1	1	1	1	0	0	0	0	1	1	1	1	0
Bacillus velezensis L-1	NZ_CP023859.1	1	1	1	1	0	0	0	0	1	1	1	1	0
Bacillus velezensis NKG-1	NZ_CP024203.1	1	1	1	1	0	0	0	0	1	1	1	1	0
Bacillus velezensis TJ02	NZ_CP024797.1	1	1	1	1	0	0	0	0	1	1	1	1	0
Bacillus velezensis CN026	CP024897.1	1	1	1	1	0	0	0	0	1	1	1	1	0
Bacillus velezensis Lzh-a42	NZ_CP025308.1	1	1	1	1	0	0	0	0	1	1	1	1	0
Bacillus velezensis CMT-6	CP025341.1	1	1	1	1	1	0	0	0	1	1	1	1	1
Bacillus velezensis GFP-2	CP021011.1	1	1	1	1	0	0	0	0	1	1	1	1	0
Bacillus velezensis 10075	CP025939.1	1	1	1	1	0	0	0	0	1	1	1	1	0
Bacillus velezensis DKU_NT_04	CP026533.1	1	1	1	1	0	0	0	0	1	1	1	1	0
Bacillus velezensis CGMCC 11640	CP026610.1	1	1	1	1	0	0	0	0	1	1	1	1	0
	%	1	1	1	1	0.106383	0	0	0.0212766	1	1	1	1	0.0638298
Key		Surfactin	Plipastatin/ Fengycin	Bacillibactin	Bacilysin	Locillomycin	Xenocoumacin	Pelgipeptin	Tridecaptin	Iturin group	Bacillaene	Macrolactin	Difficidin	Kalimantacin/ Batumin
Non-ribosomal Peptide Synthetase (NRPS) cluster
Polyketide Synthetase (PKS) cluster
