# Supplementary material for: Secondary metabolite production and the safety of industrially important members of the Bacillus subtilis group
Source: FEMS Microbiol Rev. 2018 Jul 19;42(6):721–38. doi: 10.1093/femsre/fuy028 (PMC6199538; doi:10.1093/femsre/fuy028)
Supplement: Supplement Tables [file fuy028_supplement_tables.zip › Table 2Sv3.xlsx]

## Sheet: Sheet1
Strain	NCBI reference	Lichenysin	Bacillibactin-like	Aerobactin-like	Chalcone-like
Bacillus licheniformis ATCC 14580	NC_006270.3	1	1	1	1
Bacillus licheniformis DSM 13 = ATCC 14580	NC_006322.1	1	1	1	1
Bacillus licheniformis strain HRBL-15TDI7	NZ_CP014781.1	1	1	1	1
Bacillus licheniformis strain BL1202	NZ_CP017247.1	1	1	1	0
Bacillus licheniformis strain SCK B11	NZ_CP014795.1	1	1	1	1
Bacillus licheniformis strain SCDB 14	NZ_CP014842.1	1	1	1	1
Bacillus licheniformis strain SCDB 34	NZ_CP014793.1	1	1	1	1
Bacillus licheniformis strain SCCB 37	NZ_CP014794.1	1	1	1	1
Bacillus licheniformis strain SRCM100141	NZ_CP021669.1	1	2	1	1
Bacillus licheniformis strain SRCM100027	NZ_CP021677.1	1	1	1	1
Bacillus licheniformis strain BL-010	NZ_CP022477.1	1	1	1	1
Bacillus licheniformis strain ATCC 9789	NZ_CP023729.1	1	1	1	1
Bacillus licheniformis strain 14ADL4	NZ_CP026673.1	1	1	1	1
Bacillus licheniformis strain CBA7132	NZ_CP021970.1	1	1	1	1
	%	1	1	1	0.928571
		Lichenysin	Bacillibactin-like	Aerobactin-like	Fengysin	Bacitracin	Chalcone-like
Bacillus paralicheniformis ATCC 9945a	NC_021362.1	1	1	1	1	1	1
Bacillus paralicheniformis BL-09	NZ_CP010524.1	1	1	1	1	1	1
Bacillus paralicheniformis MDJK30	NZ_CP020352.1	1	1	1	1	1	1
Bacillus paralicheniformis 14DA11	NZ_CP023168.1	1	1	1	1	1	1
Bacillus paralicheniformis Bac84	NZ_CP023665.1	1	1	1	1	1	1
Bacillus paralicheniformis Bac48	NZ_CP023666.1	1	1	1	1	1	1
	%	1	1	1	1	1	1
Non-ribosomal peptide synthetase (NRPS)
Polyketide synthase (PKS)
